# Supplementary material for: When a Lump Is Not a Cyst: A Case of Superficial Venous Aneurysm of the Hand Diagnosed with High-Resolution Ultrasound
Source: Diagnostics (Basel). 2025 Jun 17;15(12):1546. doi: 10.3390/diagnostics15121546 (PMC12191897; doi:10.3390/diagnostics15121546)
Supplement: Supplementary file 1 [file diagnostics-15-01546-s001.zip]

Archive with 1 entries (1 files):
- diagnostics-3627858-supplementary.mp4
